# Supplementary material for: Patients’ Emotional Experiences and Life Changes Following a Diagnosis of Skin Cancer: A Qualitative Study Comparing Melanoma and Squamous Cell Carcinoma
Source: J Clin Med. 2025 Dec 16;14(24):8891. doi: 10.3390/jcm14248891 (PMC12733849; doi:10.3390/jcm14248891)
Supplement: Supplementary file 1 [file jcm-14-08891-s001.zip]

Archive with 1 entries (1 files):
- jcm-4020924-supplementary.pdf
